# Supplementary material for: A Study on the Geophylogeny of Clinical and Environmental Vibrio cholerae in Kenya
Source: PLoS One. 2013 Sep 16;8(9):e74829. doi: 10.1371/journal.pone.0074829 (PMC3774669; doi:10.1371/journal.pone.0074829)
Supplement: Table S1 — Clinical isolates and their antimicrobial susceptibility patterns. (XLSX) [file pone.0074829.s003.xlsx]

## Sheet: Sheet1
Supplementary Table S1: Clinical isolates and their antimicrobial susceptibility patterns
Isolate ID	Location	AM	RL	W	TE	CXM	C	NA	CI	K	GN	S	F	ENA Accession
6180	Busia	S	R	R	S	S	S	R	S	S	S	R	R	ERR019286
6210	Busia	S	R	R	S	S	S	R	S	S	S	R	R	ERR019290
6201	Busia	S	R	R	S	S	S	R	S	S	S	R	R	ERR019291
6197	Bahati	S	R	R	S	S	S	R	S	S	S	R	R	ERR019292
6196	Bahati	S	R	R	S	S	S	R	S	S	S	R	R	ERR019293
6195	Bahati	S	R	R	S	S	S	R	S	S	S	R	R	ERR019294
6194	Bahati	S	R	R	S	S	S	R	S	S	S	R	R	ERR019295
6193	Bahati	S	R	R	S	S	S	R	S	S	S	R	R	ERR019296
6215	Bahati	S	R	R	S	S	S	S	S	S	S	S	S	ERR019297
6214	Bahati	S	R	R	S	S	S	R	S	S	S	R	R	ERR019287
6191	Bahati	S	S	S	S	S	S	S	S	S	S	S	S	ERR019288
6212	Bahati	S	R	R	S	S	S	R	S	S	S	R	R	ERR019289
7682	Kibera	S	R	R	S	S	S	R	S	S	S	R	R	ERR028066
7687	Kibera	S	R	R	S	S	S	R	S	S	S	R	R	ERR028074
7686	Kibera	S	R	R	S	S	S	R	S	S	S	R	R	ERR028075
7685	Kibera	S	R	R	S	S	S	R	S	S	S	R	R	ERR028076
7684	Kibera	S	R	R	S	S	S	R	S	S	S	R	R	ERR028068
KNC145	Msambweni	S	R	R	S	S	S	R	S	S	S	R	R	ERR117571
KNC135	Mathare	S	R	R	S	S	S	R	S	S	S	R	R	ERR117572
KNC151	Kakuma	S	R	R	S	S	S	R	S	S	S	R	R	ERR117573
KNC8884	Malindi	S	R	R	S	S	S	R	S	S	S	R	R	ERR117574
KNC56	West pokot	S	R	R	S	S	S	R	S	S	S	R	R	ERR117577
KNC8880	Malindi	S	R	R	S	S	S	R	S	S	S	R	R	ERR117578
KNC133	Mathare	S	R	R	S	S	S	R	S	S	S	R	R	ERR117579
KNC64	West Pokot	S	R	R	S	S	S	R	S	S	S	R	R	ERR117580
KNC8889	Malindi	S	R	R	S	S	S	R	S	S	S	R	R	ERR117581
KNC149	Makadara	S	R	R	S	S	S	R	S	S	S	R	R	ERR117582
KNC158	West Pokot	S	R	R	S	S	S	R	S	S	S	R	R	ERR117583
KNC11	West Pokot	S	R	R	S	S	S	R	S	S	S	R	R	ERR117586
KNC144	West Pokot	S	R	R	S	S	S	R	S	S	S	R	R	ERR117587
KNC147	Msambweni	S	R	R	S	S	S	R	S	S	S	R	R	ERR117588
KNC161	West Pokot	S	R	R	S	S	S	R	S	S	S	R	R	ERR117590
KNC146	Msambweni	S	R	R	S	S	S	R	S	S	S	R	R	ERR117591
KNC157	Malindi	S	R	R	S	S	S	R	S	S	S	R	R	ERR117592
KNC1888	Kwale	S	R	R	S	S	S	R	S	S	S	R	R	ERR117593
KNC156	Malindi	S	R	R	S	S	S	R	S	S	S	R	R	ERR117594
KNC8885	Malindi	S	R	R	S	S	S	R	S	S	S	R	R	ERR117595
KNC124	Mathare	S	R	R	S	S	S	R	S	S	S	R	R	ERR117596
KNC155	Kakuma	S	R	R	S	S	S	R	S	S	S	R	R	ERR117597
KNC143	Kakuma	S	R	R	S	S	S	R	S	S	S	R	R	ERR117598
KNC8669	Kisumu	S	R	R	S	S	S	R	S	S	S	R	R	ERR117599
KNC231	Malindi	S	R	R	S	S	S	R	S	S	S	R	R	ERR117600
KNC205	Thika	S	R	R	S	S	S	R	S	S	S	R	R	ERR117601
KNC1583	Kibera	S	R	R	S	S	S	R	S	S	S	R	R	ERR117602
KNC241	Thika	S	R	R	S	S	S	R	S	S	S	R	R	ERR117603
KNC206	Thika	S	R	R	S	S	S	R	S	S	S	R	R	ERR117604
KNC233	West Pokot	S	R	R	S	S	S	R	S	S	S	R	R	ERR117605
KNC8679	Malindi	S	R	R	S	S	S	R	S	S	S	R	R	ERR117606
KNC1420	Kakuma	S	R	R	S	S	S	R	S	S	S	R	R	ERR117607
KNC207	Thika	S	R	R	S	S	S	R	S	S	S	R	R	ERR117609
KNC8675	Daadab	S	R	R	S	S	S	R	S	S	S	R	R	ERR117610
KNC8572	Daadab	S	R	R	S	S	S	R	S	S	S	R	R	ERR117612
KNC1509	Kibera	S	R	R	S	S	S	R	S	S	S	R	R	ERR117613
KNC8673	Kisumu	S	R	R	S	S	S	R	S	S	S	R	R	ERR114415
KNC8678	Kisumu	S	R	R	S	S	S	R	S	S	S	R	R	ERR114416
KNC1709	Kibera	S	R	R	S	S	S	R	S	S	S	R	R	ERR114417
KNC208	Thika	S	R	R	S	S	S	R	S	S	S	R	R	ERR114418
	Abbreviations: AM, Ampicillin; RL, Sulphamethoxazole; W, Trimethoprim; TE, Tetracycline; CXM, cefuroxime; C, chloramphenicol; NA, Nalidixic acid;
	CI, ciprofloxacin; K, Kanamycin; GN, Gentamycin; S, Streptomycin; F, Furazolidone
