# Supplementary material for: A Study on the Geophylogeny of Clinical and Environmental Vibrio cholerae in Kenya
Source: PLoS One. 2013 Sep 16;8(9):e74829. doi: 10.1371/journal.pone.0074829 (PMC3774669; doi:10.1371/journal.pone.0074829)
Supplement: Table S2 — Environmental isolates and their antimicrobial susceptibility patterns. (XLSX) [file pone.0074829.s004.xlsx]

## Sheet: Sheet1
Supplementary Table S2: Environmental isolates and their antimicrobial susceptibility patterns
									Antimicrobial susceptibility pattern
S/No.	Strain ID	Isolation date	Location	Water quality	Sampling season	Ambient Temp at sampling site (oC)	pH (water)	Human activity at sampling site	AM	RL	W	TE	CXM	C	NA	CI		GN	S	F	ENA Accession
		(M/Y)															K
1	KNE7	4/2010	Kisumu	Algal Bloom	Rainy	25.2	9.3	Wash/Fish	S	S	S	S	S	S	S	S	I	S	S	S	ERR117471
2	KNE3C	4/2010	Kisumu	Algal Bloom	Rainy	25.2	9.3	Wash/Bath	R	R	S	S	S	S	S	S	I	S	S	R	ERR117473
3	KNE195	12/2009	Ahero	Muddy	Rainy	29.8	5.5	Farm	R	R	S	S	S	S	S	S	S	S	S	S	ERR117475
4	KNE59	4/2010	Kisumu	Muddy	Dry spell	32.3	7.9	Wash/Bath	S	R	R	R	S	S	S	S	S	S	R	S	ERR117476
5	KNE081A	4/2010	HomaBay	Algal Bloom	Rainy	24	9.2	Wash/Bath/ Cook	S	R	S	S	S	S	S	S	S	S	S	S	ERR117477
6	KNE134	12/2009	SioPort	Muddy	Rainy	26.7	7.4	Wash/Bath	R	R	S	S	S	S	S	S	S	S	S	S	ERR117480
7	KNE102A	12/2009	Kisumu	Algal Bloom	Rainy	26.7	6.3	wash/Bath/Cook	R	S	S	S	S	I	S	S	S	S	S	S	ERR117481
8	KNE134B	12/2009	SioPort	Muddy	Rainy	26.7	7.4	Wash/Bath	R	S	S	S	S	S	S	S	S	S	S	S	ERR117482
9	KNE83	4/2010	Busia	Muddy	Rainy	27.8	7.12	Wash/Bath	R	R	S	S	S	S	S	S	S	S	S	S	ERR117483
10	KNE11B	4/2010	Kisumu	Algal Bloom	Rainy	29.2	9.7	Wash/Bath	S	S	S	S	S	S	S	S	S	S	S	S	ERR117484
11	KNE170	12/2009	HomaBay	Algal Bloom	Rainy	27.5	7.8	Wash/Bath/Cook	R	R	S	S	S	S	S	S	S	S	S	S	ERR117485
12	KNE083A	4/2010	HomaBay	Muddy	Rainy	27.8	7.12	Wash/Bath	R	R	S	S	S	S	S	S	S	S	S	S	ERR117488
13	KNE3G	4/2010	Kisumu	Muddy	Rainy	25.2	9.3	Wash/Bath	R	R	S	S	S	S	S	S	S	I	S	S	ERR117490
14	KNE17	2/2010	Kwale	Muddy	Rainy	26	6	Wash/Bath	R	R	S	S	S	S	S	S	S	S	S	S	ERR117491
15	KNE114	12/2009	Kisumu	Algal Bloom	Rainy	29.5	6.8	Wash/Bath	R	R	S	S	S	S	S	S	S	S	S	S	ERR117494
16	KNE96	2/2010	Msambweni	Muddy	Rainy	35	4	Wash/Bath/Fish/swim	S	R	S	S	S	S	S	S	S	S	S	S	ERR117496
17	KNE109A	12/2009	Kisumu	Algal Bloom	Rainy	28.4	6.67	wash/Bath/ cook	R	R	S	S	S	S	S	S	S	S	S	R	ERR117502
18	KNE53	4/2010	Kisumu	Algal Bloom	Rainy	34.1	8.1	Wash/Bath/Cook	R	S	S	S	S	S	S	S	S	S	S	R	ERR117503
19	KNE85	4/2010	HomaBay	Muddy	Rainy	24.2	7.76	Wash/Bath/Fish	S	R	R	S	S	S	S	S	S	S	R	S	ERR117504
20	KNE109B	12/2009	Kisumu	Algal Bloom	Rainy	28.4	6.67	Wash/Bath/Cook	S	R	S	R	S	S	S	S	S	S	S	S	ERR117505
21	KNE18	4/2010	Kisumu	Algal Bloom	Rainy	23.3	7.99	Crossing point people and animals	S	S	S	S	S	S	S	S	S	S	S	S	ERR117506
22	KNE85C	2/2010	Msambweni	Algal Bloom	Rainy	35	4	Wash/Bath/Fish/swim	S	S	S	S	S	S	S	S	S	S	S	S	ERR117507
23	KNE096B	4/2010	Ahero	Muddy	wet spell	24	7.9	Farming	S	S	S	S	S	S	S	S	I	I	S	S	ERR117508
24	KNE10G	4/2010	Kisumu	Algal Bloom	Rainy	29.2	9.7	Wash/Bath	S	R	S	S	S	S	S	S	S	S	S	S	ERR117518
25	KNE70	4/2010	HomaBay	Algal Bloom	Rainy spell	23.4	9.62	Wash/Bath/Cook	R	R	S	S	S	S	S	S	S	S	S	S	ERR117520
26	KNE45	4/2010	Kisumu	Muddy	Dry spell	30.6	7.7	Wash/Bath	R	R	S	S	S	S	S	S	R	S	S	S	ERR117528
27	KNE81	4/2010	HomaBay	Algal Bloom	Rainy	24	9.2	Wash/Bath/Cook	S	R	S	S	S	S	S	S	S	S	S	S	ERR117532
28	KNE150	4/2010	HomaBay	Algal Bloom	Rainy	24	9.2	Wash/Bath/cook	R	R	S	S	S	S	S	S	S	S	S	S	ERR117535
29	KNE60	4/2010	Kwale	Muddy	Rainy	27.5	4	Wash/Bath/Fish/swim	R	S	S	S	S	S	S	S	S	S	S	R	ERR117536
30	KNEXX	2/2010	HomaBay	Algal Bloom	Rainy	27.2	7.8	Wash/Bath/ cook	S	R	R	S	S	S	S	S	S	S	R	S	ERR117544
31	KNEXC	12/2009	HomaBay	Algal Bloom	Rainy	27.2	7.8	Wash/Bath/ cook	R	S	S	S	S	S	S	S	S	S	S	R	ERR117555
32	KNEXXH	12/2009	HomaBay	Algal Bloom	Rainy	27.2	7.8	Wash/Bath/ cook	S	S	S	S	S	S	S	S	S	S	S	S	ERR117556
33	KNE056B_2	4/2010	Kisumu	Algal bloom	Dry spell	30.7	8.2	Wash/Bath/swim	R	R	S	S	S	S	S	S	S	S	S	S	ERR117561
34	KNE04C	4/2010	Kisumu	Algal Bloom	Rainy	25.2	9.3	Wash/Bath/Fish/swim	S	R	S	S	S	S	S	S	S	S	S	S	ERR117565
35	KNE104C	2/2010	Kwale	Algal Bloom	Rainy	31.6	7.1	Wash	S	S	S	S	S	S	S	S	S	S	S	S	ERR117567
36	KNE98	4/2010	Ahero	Muddy	wet spell	24	7.9	Farm	R	R	S	S	S	S	S	S	S	S	S	S	ERR117568
37	KNE168	12/2009	HomaBay	Algal Bloom	Rainy	27.2	7.8	Wash/Bath/ cook	R	R	S	S	S	S	S	S	S	S	S	S	ERR117569
38	VE1	4/2010	Kwale	Brown	Dry spell	32.3	7.9	Wash/Bath	S	S	S	S	S	S	S	S	S	S	S	S	ERR037738
39	VE2	2/2010	Mombasa	Green	Rainy	24	9.2	Wash/Bath/cook	R	R	S	S	S	S	S	S	S	S	S	S	ERR037739
40	VE3	4/2010	Malindi	Brown	Rainy	27.8	7.12	Wash/Bath	R	R	S	S	S	S	S	S	S	S	S	R	ERR03774
Abbreviations: AM, Ampicillin; RL, Sulphamethoxazole; W, Trimethoprim; TE, Tetracycline; CXM, cefuroxime; C, chloramphenicol; NA, Nalidixic acid;
CI, ciprofloxacin, K, Kanamycin; GN, Gentamycin; S, Streptomycin; F, Furazolidone
