# Supplementary material for: A Study on the Geophylogeny of Clinical and Environmental Vibrio cholerae in Kenya
Source: PLoS One. 2013 Sep 16;8(9):e74829. doi: 10.1371/journal.pone.0074829 (PMC3774669; doi:10.1371/journal.pone.0074829)
Supplement: Table S3 — Non-O1/O139 Kenyan Environmental isolates and the genomic islands found in this study. (XLSX) [file pone.0074829.s005.xlsx]

## Sheet: Sheet1
	Supplementary Table S3: Non-O1/O139 Kenyan Environmental isolates and the genomic islands found in this study
Strain	i	ii	iii	iv	v	vi	vii	viii	ix	x	xi	xii	xiii	xiv	xv	xvi	xvii	xviii	xix	xx
KNE98
KNE081A
KNE102A
KNE83
KNE59
KNE85
KNE85C
KNE96
KNE096B
KNE150
KNE10G
KNE45
KNE70
KNE104C
KNE7
KNE114
KNE60
KNE04C
KNE109B
KNE109A
KNE53
KNE18
KNE81
KNE056B_2
KNE17
KNE195
KNE083A
Key	Position in the chromosome
i	Insertion between VC0002-VC0003 (GI-15* as in Chun et al 2009)
ii	Insertion between VC1910-VC1911
iii	Insertion between VC2041-VC2042
iv	Insertion between VC2714-VC2715
v	Insertion between VC0422-VC0423
vi	Insertion between VC0031-VC0032
vii	Insertion between VC0768-VC0769
viii	Insertion between VC0978-VC0979
ix	Insertion between VC00487-VC0488
x	Insertion between VC00806-VC0807
xi	Insertion between VC1299-VC1300
xii	Insertion between VC0080-VC0081
xiii	VC0659 (specific insertion site for SXT/R391 family ICE)
xiv	Insertion between VC0208-VC0209
xv	Insertion between VC0715-VC0716
xvi	Insertion between VC1234-VC1235
xvii	Insertion between VC2231-VC2232
xviii	Insertion between VC0153-VC0154
xix	Insertion between VC0015-VC0016
xx	Insertion between VC0031-VC0032
	absent
	present
